# Supplementary material for: Expressional alterations in functional ultra-conserved non-coding rnas in response to all-trans retinoic acid - induced differentiation in neuroblastoma cells
Source: BMC Cancer. 2013 Apr 8;13:184. doi: 10.1186/1471-2407-13-184 (PMC3626850; doi:10.1186/1471-2407-13-184)
Supplement: Additional file 3: Table S1 — Correlation of intragenic T-UCR and host gene expression. T-UCRs are in four groups: exonic sense; exonic anti-sense; intronic sense; intronic anti-sense. Shaded cells denote significance or approaching significance. [file 1471-2407-13-184-S3.xlsx]

## Sheet: Sheet1
Exonic UCR vs PCG				Exonic UCR vs Antisense PCG				Intronic UCR vs Sense PCG				Intronic UCR vs Antisense PCG
uc.360a	sense	0.95952		uc.414	antisense	0.962581		uc.420a	sense	0.922766		uc.208	antisense	0.821887
uc.292	sense	0.958394		uc.194	antisense	0.841356		uc.223	sense	0.833806		uc.207a	antisense	0.719008
uc.61a	sense	0.914095		uc.184a	antisense	0.822809		uc.189	sense	0.83352		uc.36a	antisense	0.68525		P<0.05
uc.45a	sense	0.913144		uc.345a	antisense	0.818282		uc.142a	sense	0.790225		uc.328	antisense	0.67312		P<0.1
uc.154	sense	0.903298		uc.45	antisense	0.81122		uc.143a	sense	0.772732		uc.186	antisense	0.5931
uc.217	sense	0.886026		uc.217a	antisense	0.807205		uc.36	sense	0.763371		uc.385	antisense	0.527285
uc.255a	sense	0.882824		uc.61	antisense	0.777377		uc.13	sense	0.735257		uc.345a	antisense	0.519318
uc.34	sense	0.87776		uc.285a	antisense	0.755767		uc.50a	sense	0.731392		uc.466a	antisense	0.502906
uc.413a	sense	0.86517		uc.174a	antisense	0.739987		uc.185a	sense	0.729378		uc.475a	antisense	0.481591
uc.359a	sense	0.857604		uc.420	antisense	0.720247		uc.144a	sense	0.718977		uc.28a	antisense	0.477416
uc.44	sense	0.85708		uc.387a	antisense	0.691718		uc.385a	sense	0.715873		uc.243a	antisense	0.466807
uc.203	sense	0.856023		uc.418	antisense	0.655456		uc.377	sense	0.684891		uc.313	antisense	0.457132
uc.184	sense	0.850604		uc.413	antisense	0.654631		uc.456	sense	0.684181		uc.377a	antisense	0.367787
uc.418a	sense	0.847392		uc.154a	antisense	0.648638		uc.263a	sense	0.67892		uc.253a	antisense	0.358781
uc.256a	sense	0.840926		uc.186	antisense	0.635779		uc.63a	sense	0.604113		uc.335	antisense	0.356063
uc.414a	sense	0.828302		uc.101	antisense	0.623741		uc.393	sense	0.597627		uc.299a	antisense	0.348738
uc.330	sense	0.827814		uc.173	antisense	0.605354		uc.338	sense	0.586273		uc.37	antisense	0.32942
uc.481	sense	0.823716		uc.255	antisense	0.577217		uc.345	sense	0.574599		uc.420	antisense	0.301264
uc.472a	sense	0.803064		uc.359	antisense	0.553201		uc.208a	sense	0.572068		uc.18	antisense	0.299576
uc.101a	sense	0.797921		uc.256	antisense	0.538396		uc.374	sense	0.509325		uc.402	antisense	0.287169
uc.345	sense	0.734596		uc.408	antisense	0.52765		uc.253	sense	0.499969		uc.406a	antisense	0.278007
uc.174	sense	0.703028		uc.90a	antisense	0.516317		uc.78a	sense	0.489308		uc.343a	antisense	0.259824
uc.344	sense	0.68724		uc.13a	antisense	0.499558		uc.430a	sense	0.487106		uc.13a	antisense	0.251356
uc.13	sense	0.685838		uc.141	antisense	0.499175		uc.181	sense	0.486346		uc.301a	antisense	0.244345
uc.246a	sense	0.683327		uc.481a	antisense	0.491354		uc.301	sense	0.475467		uc.348	antisense	0.236125
uc.141a	sense	0.677633		uc.135	antisense	0.460214		uc.272a	sense	0.47255		uc.33a	antisense	0.230955
uc.343	sense	0.643325		uc.480a	antisense	0.430537		uc.436a	sense	0.457452		uc.97a	antisense	0.226702
uc.480	sense	0.642535		uc.472	antisense	0.380699		uc.348a	sense	0.449759		uc.78	antisense	0.199709
uc.387	sense	0.615279		uc.341a	antisense	0.38024		uc.186a	sense	0.387636		uc.96a	antisense	0.179635
uc.188a	sense	0.573122		uc.360	antisense	0.346085		uc.111	sense	0.384573		uc.281	antisense	0.166322
uc.173a	sense	0.571515		uc.203a	antisense	0.332269		uc.1	sense	0.369617		uc.22	antisense	0.164311
uc.342	sense	0.558175		uc.330a	antisense	0.270529		uc.376	sense	0.369304		uc.442a	antisense	0.151714
uc.143a	sense	0.535673		uc.188	antisense	0.267969		uc.33	sense	0.343472		uc.91	antisense	0.145482
uc.408a	sense	0.479662		uc.169a	antisense	0.267628		uc.478	sense	0.330119		uc.194	antisense	0.130934
uc.169	sense	0.451009		uc.342a	antisense	0.246151		uc.378	sense	0.32893		uc.77	antisense	0.129688
uc.420a	sense	0.427205		uc.419	antisense	0.194956		uc.455a	sense	0.322137		uc.144	antisense	0.114368
uc.341	sense	0.350279		uc.246	antisense	0.174719		uc.271a	sense	0.319832		uc.366	antisense	0.102809
uc.186a	sense	0.334932		uc.34a	antisense	0.156201		uc.227	sense	0.295699		uc.395a	antisense	0.0941743
uc.474a	sense	0.311968		uc.44a	antisense	0.152188		uc.343	sense	0.251755		uc.457	antisense	0.0584172
uc.135a	sense	0.297898		uc.343a	antisense	0.151271		uc.313a	sense	0.25171		uc.76	antisense	0.0153354
uc.477	sense	0.251035		uc.151	antisense	0.112901		uc.91a	sense	0.251182		uc.71	antisense	0.00490978
uc.419a	sense	0.0942576		uc.75	antisense	0.0630017		uc.72a	sense	0.247589		uc.389a	antisense	-0.0131219
uc.285	sense	-0.0317533		uc.292a	antisense	0.041168		uc.96	sense	0.241346		uc.209	antisense	-0.0428846
uc.416a	sense	-0.0657271		uc.155	antisense	-0.0913677		uc.37a	sense	0.21986		uc.356a	antisense	-0.0441932
uc.407	sense	-0.119648		uc.474	antisense	-0.1161		uc.222	sense	0.205445		uc.142	antisense	-0.0460752
uc.213a	sense	-0.318337		uc.49	antisense	-0.129805		uc.375	sense	0.197313		uc.378a	antisense	-0.0636377
uc.212a	sense	-0.39292		uc.457	antisense	-0.133322		uc.77a	sense	0.191031		uc.282a	antisense	-0.0881233
uc.75a	sense	-0.424411		uc.477a	antisense	-0.191562		uc.68	sense	0.190616		uc.376a	antisense	-0.130615
uc.90	sense	-0.710893		uc.299a	antisense	-0.220948		uc.179	sense	0.146569		uc.477a	antisense	-0.132362
				uc.366	antisense	-0.237775		uc.282	sense	0.129631		uc.456a	antisense	-0.136159
				uc.265a	antisense	-0.297421		uc.209a	sense	0.108554		uc.375a	antisense	-0.138678
				uc.407a	antisense	-0.443095		uc.477	sense	0.0820315		uc.374a	antisense	-0.140906
								uc.395	sense	0.0777884		uc.231	antisense	-0.143965
								uc.97	sense	0.0672939		uc.226a	antisense	-0.149401
								uc.76a	sense	0.00540959		uc.151	antisense	-0.19144
								uc.350a	sense	0.00138326		uc.12	antisense	-0.220402
								uc.73a	sense	-0.021563		uc.444a	antisense	-0.247981
								uc.231a	sense	-0.026916		uc.72	antisense	-0.280409
								uc.243	sense	-0.0582915		uc.370a	antisense	-0.283011
								uc.180	sense	-0.0855148		uc.211	antisense	-0.295658
								uc.129	sense	-0.0922281		uc.129a	antisense	-0.316438
								uc.389	sense	-0.0984221		uc.443a	antisense	-0.325654
								uc.251	sense	-0.126285		uc.454	antisense	-0.372648
								uc.71a	sense	-0.144782		uc.50	antisense	-0.373417
								uc.264a	sense	-0.208375		uc.436	antisense	-0.522428
								uc.270a	sense	-0.22604		uc.473a	antisense	-0.525729
								uc.211a	sense	-0.344508		uc.251a	antisense	-0.539807
								uc.442	sense	-0.478516		uc.350	antisense	-0.583534
								uc.406	sense	-0.540569
								uc.12a	sense	-0.564692
MEDIAN		0.683327				0.445375				0.325533				0.130311
